# Supplementary material for: Effects of a curriculum integrating critical thinking on medical students’ critical thinking ability in Iran: a quasi-experimental study
Source: J Educ Eval Health Prof. 2021 Jul 5;18:14. doi: 10.3352/jeehp.2021.18.14 (PMC8441095; doi:10.3352/jeehp.2021.18.14)
Supplement: Supplementary file 1 [file jeehp-18-14-dataset1.xlsx]

## Sheet: Dataset 1
student.code	gender	sum.postclifornia	post.analysis	post.evaluation	post.inference	post.deductve	post.inductive	sum.precalifornia	pre.analysis	pre.evaluation	pre.inference	pre.deductive	pre.inductive
6	2	25	5	11	8	13	12	19	4	9	6	8	8
70	2	21	4	10	6	8	11	14	5	4	5	8	5
134	1	11	4	6	1	5	5	100	100	100	100	100	100
137	1	13	2	7	4	6	6	100	100	100	100	100	100
147	1	12	2	4	6	7	5	100	100	100	100	100	100
112	1	12	4	4	5	8	4	12	2	3	7	8	3
126	1	12	4	4	5	9	4	100	100	100	100	100	100
149	2	12	2	5	4	5	7	100	100	100	100	100	100
106	1	13	5	5	2	7	7	15	4	5	6	9	5
124	1	14	4	6	3	8	7	100	100	100	100	100	100
128	2	15	4	4	8	8	7	100	100	100	100	100	100
82	2	15	4	4	8	8	7	16	6	5	5	9	4
109	2	19	5	6	9	9	8	18	6	6	6	10	6
96	2	27	6	10	10	13	13	13	3	5	5	7	6
101	2	10	2	4	5	6	4	100	100	100	100	100	100
99	1	21	6	7	8	10	10	13	4	3	6	10	3
136	1	18	5	6	7	7	9	18	5	6	7	10	6
19	1	17	4	7	6	10	9	11	3	6	2	4	6
75	1	15	2	6	8	9	6	16	5	5	6	7	7
53	2	13	4	3	7	8	6	14	5	4	5	5	7
80	1	15	4	4	7	9	7	14	5	5	4	8	5
150	1	20	5	8	7	8	9	100	100	100	100	100	100
113	1	21	6	8	7	10	11	20	4	8	8	10	8
103	1	11	3	4	3	6	5	12	2	4	6	8	3
83	1	16	5	4	6	10	7	20	8	6	6	10	7
74	1	19	4	8	6	9	9	17	6	5	6	7	7
86	2	23	6	8	7	11	10	16	4	6	6	9	5
111	1	24	6	8	10	11	11	21	7	6	8	13	5
63	1	21	4	8	9	11	10	100	100	100	100	100	100
238	2	19	5	6	8	8	9	100	100	100	100	100	100
237	2	19	5	7	8	6	10	100	100	100	100	100	100
139	2	19	5	7	8	8	10	100	100	100	100	100	100
138	1	18	5	6	7	8	9	100	100	100	100	100	100
78	2	7	2	4	0	5	5	100	100	100	100	100	100
89	2	21	6	7	8	9	10	18	4	6	8	9	7
34	2	17	6	6	6	6	9	14	5	6	3	6	5
220	2	17	7	3	9	7	4	100	100	100	100	100	100
76	1	19	4	7	7	10	10	22	3	10	9	11	10
97	1	18	4	7	7	10	9	13	3	5	5	7	6
90	1	19	4	7	7	10	10	12	3	3	6	7	4
94	1	23	7	7	9	13	9	100	100	100	100	100	100
5	1	24	7	8	9	13	10	20	4	7	9	11	8
81	1	15	3	4	7	9	8	17	5	5	7	8	7
107	1	17	4	4	8	11	8	100	100	100	100	100	100
125	1	19	6	6	8	10	8	100	100	100	100	100	100
4	2	17	5	8	5	6	8	17	4	7	6	8	8
231	1	18	5	6	6	10	10	100	100	100	100	100	100
115	2	21	6	6	9	9	9	19	6	5	8	9	7
153	1	14	4	5	4	8	6	100	100	100	100	100	100
32	2	13	4	5	5	6	8	19	5	5	9	9	7
65	2	13	4	3	7	8	6	16	5	7	4	8	6
118	1	15	5	7	3	6	10	100	100	100	100	100	100
2	1	12	4	4	5	7	5	13	5	4	4	5	5
8	1	17	5	4	7	10	8	19	5	5	9	11	7
45	1	18	5	6	6	11	11	18	6	4	8	11	5
20	1	23	6	9	8	13	10	17	5	5	7	9	5
10	1	22	7	7	8	11	10	100	100	100	100	100	100
102	2	17	5	7	6	9	8	21	6	9	6	9	9
127	2	19	5	7	8	10	8	100	100	100	100	100	100
68	2	17	5	7	6	8	9	15	3	7	5	7	6
110	1	15	5	4	6	7	7	13	4	4	5	7	4
119	2	13	4	5	3	6	4	100	100	100	100	100	100
114	1	18	5	6	7	5	8	22	5	7	10	11	9
234	2	17	5	4	6	9	7	100	100	100	100	100	100
16	1	6	3	2	1	3	3	100	100	100	100	100	100
22	1	8	5	3	1	3	3	7	2	4	1	2	4
151	2	18	4	6	6	10	8	100	100	100	100	100	100
228	2	12	4	4	3	6	5	100	100	100	100	100	100
55	2	17	6	4	6	9	7	12	2	4	6	6	6
62	2	10	6	2	2	7	2	15	4	5	6	8	6
84	2	21	6	8	7	9	12	16	4	6	6	9	6
146	2	20	7	5	9	12	8	100	100	100	100	100	100
72	2	19	7	7	7	9	8	12	2	4	6	6	5
21	2	18	5	8	7	8	8	16	5	4	7	8	5
229	2	19	7	5	8	9	7	100	100	100	100	100	100
18	2	21	6	5	10	11	10	21	5	7	9	12	8
87	2	13	5	4	5	6	6	17	6	6	5	10	4
30	2	18	8	6	6	7	6	20	5	8	7	11	8
85	2	17	4	6	8	9	7	100	100	100	100	100	100
17	2	18	8	6	6	7	6	13	5	3	5	7	4
61	2	18	6	5	8	10	5	11	0	4	7	6	5
52	2	17	3	8	6	8	10	17	6	5	6	9	5
47	2	16	3	7	6	7	10	14	5	3	6	8	4
7	2	12	3	5	5	4	6	15	4	7	4	5	8
5	1	19	6	7	6	9	9	19	3	7	9	11	7
143	2	19	5	6	8	9	10	100	100	100	100	100	100
34	2	16	5	6	6	9	7	18	5	7	6	8	7
39	2	15	5	7	4	8	8	18	6	6	6	10	6
64	2	12	7	2	4	6	3	100	100	100	100	100	100
148	1	15	3	5	7	7	9	100	100	100	100	100	100
38	1	20	7	6	8	10	9	16	5	4	7	9	5
